# Supplementary material for: Transalbugineal Artificial Urinary Sphincter: A Refined Implantation Technique to Improve Surgical Outcomes
Source: J Clin Med. 2023 Apr 21;12(8):3021. doi: 10.3390/jcm12083021 (PMC10141998; doi:10.3390/jcm12083021)
Supplement: Supplementary file 1 [file jcm-12-03021-s001.zip]

Archive with 1 entries (1 files):
- jcm-2277540-supplementary.pdf
